# Supplementary material for: The effectiveness of artificial microbial community selection: a conceptual framework and a meta-analysis
Source: Front Microbiol. 2023 Sep 29;14:1257935. doi: 10.3389/fmicb.2023.1257935 (PMC10570731; doi:10.3389/fmicb.2023.1257935)
Supplement: SUPPLEMENTARY TABLE S1 — Summary of published articles captured by our literature search. [file Data_Sheet_1.csv]

Sensitivity analysis result
"lnRR" indicates the effect size in our analysis
"CIb" indcates the bottom confidence interval limits of lnRR
"CIu" indcates the upper confidence interval limits of lnRR
"SE" indicates the standard error of lnRR
Excluded Experiment ID	lnRR	CIb	CIu	SE
No experiment excluded	0.2488	0.4106	0.087	0.1618
1	0.2694	0.4434	0.0954	0.174
2	0.2431	0.4183	0.0679	0.1752
3	0.2662	0.4406	0.0918	0.1744
4	0.2736	0.447	0.1002	0.1734
5	0.271	0.4448	0.0972	0.1738
6	0.2628	0.4375	0.0881	0.1747
7	0.2578	0.4328	0.0828	0.175
8	0.2698	0.4437	0.0959	0.1739
9	0.2683	0.4424	0.0942	0.1741
10	0.2283	0.4023	0.0543	0.174
11	0.0862	0.131	0.0414	0.0448
12	0.2679	0.4421	0.0937	0.1742
13	0.2705	0.4443	0.0967	0.1738
