# Supplementary material for: The effectiveness of artificial microbial community selection: a conceptual framework and a meta-analysis
Source: Front Microbiol. 2023 Sep 29;14:1257935. doi: 10.3389/fmicb.2023.1257935 (PMC10570731; doi:10.3389/fmicb.2023.1257935)
Supplement: SUPPLEMENTARY TABLE S2 — Detailed information about the studies used in our meta-analysis. [file Data_Sheet_2.csv]

"Migration" indicates whether or not there is migration among "parent" communities within a seleciton lines at each transfer. The selection strategies with and without migration are often termed as "migrant pool" and "propagule", respectively.
"Bottleneck community number" indicates the number of communities chosen to "reproduce" at each trasnfer.
"Selection direction" could be "high line" and "low line", which indicate selection for an increase and derease in the target phenotype (e.g., biomass production), respectively.
"Selected proportion" indicates the proportion of communities chosen as parent communities at each round of selection, and higher selected proprotion corresonds to lower selection intensity.
"Nc" and "Na" indicate the number of selection lines in each round of random (or no) and artificial selection, respctively.
"Xc" and "Xa" indicate the community phenotype mean values (e.g., total biomass) of the control and artificial selection lines at the end of the selection experiment, respectively.
"SDc" and "SDa" indicate the standard deviation of the community phenotype values among the control selection lines and that among artificial selection lines.
"lnRR" indicates the effect size in our analysis.
"Var" indicates the variance of the effect size.
"Biological replicate" indicates whether or not there is more than one selection lines.
Experiment ID	Reference	Habitat	Microbiome source	Microbial or host phenotype	Phenotype	Migration	Bottleneck community number	Selection direciton	Selected proportion	Rounds of community reproduction	Community number per selection lines	Nc	Na	Xc	Xa	SDc	SDa	lnRR	Var	SD	SE	Biological replicate	Data for single line	Control treatment
1	Swenson et al. (2000a)	Liquid media	Nature	Microbial	3-chloroaniline biodegradation	Yes	3	Low line	0.2	30	15	4	4	13.6868	13.6624	0.624884	1.14417	0.001784331	0.002274461	0.047691306	0.023845653	Yes	Available	Random selection
2	Blouin et al. (2015)	Liquid media	Nature	Microbial	CO2 emissions	Yes	3	Low line	0.1	21	30	6	6	0.2317	0.1687	NA	NA	0.317321442	0.000302665	0.01739727	0.007102406	Yes	Not available	Random selection
3	Wright et al. (2019): Experiment 1, nine days	Liquid media	Nature	Microbial	Chitinase activity	Yes	3	High line	0.1	20	30	1	1	0.939906	0.9787	0	0	0.04044529	0	0	0	No	Available	Random selection
4	Raynaud et al. (2019): Migrant pool, high line	Liquid media	Nature	Microbial	Biomass	Yes	3	High line	0.1	14	30	1	1	0.3498	0.3333	0	0	-0.048318577	0	0	0	No	Available	Random selection
5	Raynaud et al. (2019): Propagule, high line	Liquid media	Nature	Microbial	Biomass	No	1	High line	0.1	14	10	3	3	0.3547	0.3487	NA	NA	-0.017060408	0.000302665	0.01739727	0.010044318	Yes	Not available	Random selection
6	Raynaud et al. (2019): Migrant pool, low line	Liquid media	Nature	Microbial	Biomass	Yes	3	Low line	0.1	14	30	1	1	0.3498	0.3224	0	0	0.081568552	0	0	0	No	Available	Random selection
7	Raynaud et al. (2019): Propagule, low line	Liquid media	Nature	Microbial	Biomass	No	1	Low line	0.1	14	10	3	3	0.3547	0.3081	NA	NA	0.140847956	0.000302665	0.01739727	0.010044318	Yes	Not available	Random selection
8	Arora et al. (2020): high sugar	Animal hosts	Nature	Host	Eclosion time	No	1	Low line	0.33	4	3	10	10	281.569	282.417	7.049367	5.468572	-0.003007169	0.000100175	0.010008727	0.003165037	Yes	Available	Random selection
9	Arora et al. (2020): low sugar	Animal hosts	Nature	Host	Eclosion time	No	1	Low line	0.33	4	3	10	10	239.613	236.029	4.316955	2.815264	0.015070443	4.67E-05	0.006832697	0.002160688	Yes	Available	Random selection
10	Chang et al. (2020): Amylolytic activity	Liquid media	Synthetic and nature	Microbial	Amylolytic activity	No	4	High line	0.16	16	24	1	1	0.119	0.1952	0	0	0.494901181	0	0	0	No	Not available	Random selection
11	Chang et al. (2020): cross-feeder	Liquid media	Nature	Microbial	Degradation of an antifungal cycloheximide	No	23	High line	0.25	7	92	1	1	0.0345	0.3121	0	0	2.202364325	0	0	0	No	Not available	Random selection
12	Jacquiod et al. (2022): high line	Soil and plant hosts	Nature	Host	Leaf greenness	Yes	3	High line	0.15	10	20	3	3	3.18479	3.2484	NA	NA	0.019776215	0.000302665	0.01739727	0.010044318	Yes	Not available	Random selection
13	Jacquiod et al. (2022): low line	Soil and plant hosts	Nature	Host	Leaf greenness	Yes	3	Low line	0.15	10	20	3	3	3.18479	3.2213	NA	NA	-0.011398652	0.000302665	0.01739727	0.010044318	Yes	Not available	Random selection
