# Supplementary material for: The effectiveness of artificial microbial community selection: a conceptual framework and a meta-analysis
Source: Front Microbiol. 2023 Sep 29;14:1257935. doi: 10.3389/fmicb.2023.1257935 (PMC10570731; doi:10.3389/fmicb.2023.1257935)
Supplement: SUPPLEMENTARY TABLE S3 — Results of sensitivity analysis for each study included in the meta-analysis. [file Data_Sheet_3.csv]

Note: The three standards used to choose studies for this meta-analysis are as follows. First, the study system should be multiple-species microbial communities (species richness > 3), rather than single-species cultures or highly simple communities. Second, there must be both treatment communities (artificial selection lines) and appropriate controls (random-selection or no-selection lines that …
Authors	Publication Year	Article Title	Source	Volume	Issue	DOI	Included in the analysis	Standards not met
Sanchez, Alvaro; Bajic, Djordje; Diaz-Colunga, Juan; Skwara, Abigail; Vila, Jean C. C.; Kuehn, Seppe	2023	The community-function landscape of microbial consortia	Cell Systems	14	2	10.1016/j.cels.2022.12.011	N	1, 2 and 3
Tyagi, Rashi; Pradhan, Salila; Bhattacharjee, Annapurna; Dubey, Shubham; Sharma, Shilpi	2022	Management of abiotic stresses by microbiome-based engineering of the rhizosphere	Journal of Applied Microbiology	133	2	10.1111/jam.15552	N	1, 2 and 3
King, William L.; Kaminsky, Laura M.; Gannett, Maria; Thompson, Grant L.; Kao-Kniffin, Jenny; Bell, Terrence H.	2022	Soil salinization accelerates microbiome stabilization in iterative selections for plant performance	New Phytologist	234	6	10.1111/nph.17774	N	1, 2 and 3
Chen, Binlong; Li, Diyan; Leng, Dong; Kui, Hua; Bai, Xue; Wang, Tao	2022	Gut microbiota and meat quality	Frontiers in Microbiology	13		10.3389/fmicb.2022.951726	N	1, 2 and 3
Ravi, Samathmika; Hassani, Mahdi; Heidari, Bahram; Deb, Saptarathi; Orsini, Elena; Li, Jinquan; Richards, Christopher M.; Panella, Lee W.; Srinivasan, Subhashini; Campagna, Giovanni; Concheri, Giuseppe; Squartini, Andrea; Stevanato, Piergiorgio	2022	Development of an SNP Assay for Marker-Assisted Selection of Soil-Borne Rhizoctonia solani AG-2-2-IIIB Resistance in Sugar Beet	Biology-Basel	11	1	10.3390/biology11010049	N	1, 2 and 3
Raynaud, Tiffany; Devers-Lamrani, Marion; Spor, Ayme; Blouin, Manuel	2022	Community diversity determines the evolution of synthetic bacterial communities under artificial selection	Evolution	76	8	10.1111/evo.14558	N	2
Jacquiod, Samuel; Spor, Ayme; Wei, Shaodong; Munkager, Victoria; Bru, David; Sorensen, Soren J.; Salon, Christophe; Philippot, Laurent; Blouin, Manuel	2022	Artificial selection of stable rhizosphere microbiota leads to heritable plant phenotype changes	Ecology Letters	25	1	10.1111/ele.13916	Y
Aggarwal, Saloni	2021	Digest: Optimization of microbial community function through propagule strategies	Evolution	75	1	10.1111/evo.14123	N	1, 2 and 3
Chang, Chang-Yu; Vila, Jean C. C.; Bender, Madeline; Li, Richard; Mankowski, Madeleine C.; Bassette, Molly; Borden, Julia; Golfier, Stefan; Sanchez, Paul Gerald L.; Waymack, Rachel; Zhu, Xinwen; Diaz-Colunga, Juan; Estrela, Sylvie; Rebolleda-Gomez, Maria; Sanchez, Alvaro	2021	Engineering complex communities by directed evolution	Nature Ecology & Evolution	5	7	10.1038/s41559-021-01457-5	N	1, 2 and 3
Dubey, Shubham; Sharma, Shilpi	2021	Rhizospheric Engineering by Plant-Mediated Indirect Selection of Microbiome for Agricultural Sustainability	Critical Reviews in Plant Sciences	40	5	10.1080/07352689.2021.1959137	N	1, 2 and 3
Matiello, Rodrigo Rodrigues; Maximo, Debora da Silva; Coelho, Caroline de Jesus	2021	Genetic control of anthracnose stalk rot resistance in tropical maize	Pesquisa Agropecuaria Tropical	51		10.1590/1983-40632021v5168291	N	1, 2 and 3
Galiano-Carneiro, Ana L.; Kessel, Bettina; Presterl, Thomas; Miedaner, Thomas	2021	Intercontinental trials reveal stable QTL for Northern corn leaf blight resistance in Europe and in Brazil	Theoretical and Applied Genetics	134	1	10.1007/s00122-020-03682-1	N	1, 2 and 3
Mueller, Ulrich G.; Juenger, Thomas E.; Kardish, Melissa R.; Carlson, Alexis L.; Burns, Kathleen M.; Edwards, Joseph A.; Smith, Chad C.; Fang, Chi-Chun; Des Marais, David L.	2021	Artificial Selection on Microbiomes To Breed Microbiomes That Confer Salt Tolerance to Plants	Msystems	6	6	10.1128/mSystems.01125-21	N	2
Colomer, Marc Serra; Chailyan, Anna; Fennessy, Ross T.; Olsson, Kim Friis; Johnsen, Lea; Solodovnikova, Natalia; Forster, Jochen	2020	Assessing Population Diversity of Brettanomyces Yeast Species and Identification of Strains for Brewing Applications	Frontiers in Microbiology	11		10.3389/fmicb.2020.00637	N	1, 2 and 3
Tkacz, Andrzej; Pini, Francesco; Turner, Thomas R.; Bestion, Eloine; Simmonds, James; Howell, Phil; Greenland, Andy; Cheema, Jitender; Emms, David M.; Uauy, Cristobal; Poole, Philip S.	2020	Agricultural Selection of Wheat Has Been Shaped by Plant-Microbe Interactions	Frontiers in Microbiology	11		10.3389/fmicb.2020.00132	N	1, 2 and 3
Fier, Ícaro; Balsalobre, Thiago Willian Almeida; Chapola, Roberto Giacomini; Hoffmann, Hermann Paulo; Carneiro, Monalisa Sampaio	2020	Field resistance and molecular detection of the orange rust resistance gene linked to G1 marker in Brazilian cultivars of sugarcane	Summa Hytopathologica	46	2	10.1590/0100-5405/221803	N	1, 2 and 3
Chang, Chang-Yu; Osborne, Melisa L.; Bajic, Djordje; Sanchez, Alvaro	2020	Artificially selecting bacterial communities using propagule strategies*	Evolution	74	10	10.1111/evo.14092	Y
Arora, Jigyasa; Brisbin, Margaret A. Mars; Mikheyev, Alexander S.	2020	Effects of microbial evolution dominate those of experimental host-mediated indirect selection	Peerj	8		10.7717/peerj.9350	Y
Xie, Li; Yuan, Alex E.; Shou, Wenying	2019	Simulations reveal challenges to artificial community selection and possible strategies for success	Plos Biology	17	6	10.1371/journal.pbio.3000295	N	1, 2 and 3
Fowles, Trevor M.; Nansen, Christian	2019	Artificial selection of insects to bioconvert pre-consumer organic wastes. A review	Agronomy for Sustainable Development	39	3	10.1007/s13593-019-0577-z	N	1, 2 and 3
May, Alexander; Narayanan, Shrinath; Alcock, Joe; Varsani, Arvind; Maley, Carlo; Aktipis, Athena	2019	Kombucha: a novel model system for cooperation and conflict in a complex multi-species microbial ecosystem	Peerj	7		10.7717/peeej.7565	N	1, 2 and 3
Laroche, Andre; Frick, Michele; Graf, Robert J.; Larsen, Jamie; Laurie, John D.	2019	Pyramiding disease resistance genes in elite winter wheat germplasm for Western Canada	Crop Journal	7	6	10.1016/j.cj.2019.08.005	N	1, 2 and 3
Wright, Robyn J.; Gibson, Matthew I.; Christie-Oleza, Joseph A.	2019	Understanding microbial community dynamics to improve optimal microbiome selection	Microbiome	7		10.1186/s40168-019-0702-x	Y
Raynaud, T., Devers-lamrani, M., Spor, A.	2019	Effect of the reproduction method in an artificial selection experiment at the community level	Frontiers in Ecology and Evolution	7		10.3389/fevo.2019.00416	Y
Sawers, Ruairidh J. H.; Rosario Ramirez-Flores, M.; Olalde-Portugal, Victor; Paszkowski, Uta	2018	The impact of domestication and crop improvement on arbuscular mycorrhizal symbiosis in cereals: insights from genetics and genomics	New Phytologist	220	4	10.1111/nph.15152	N	1, 2 and 3
Gundogdu, A.; Kilic, H.; Kurekci, C.; Alp, E.	2017	Insufficient decontamination in Sewage treatment plants induce the risk of artificial selection of extended-spectrum beta-lactamase producing Escherichia coli	Cellular and Molecular Biology	63	9	10.14715/cmb/2017.63.9.15	N	1, 2 and 3
Suzuki, Kenta; Yoshida, Katsuhiko; Nakanishi, Yumiko; Fukuda, Shinji	2017	An equation-free method reveals the ecological interaction networks within complex microbial ecosystems	Methods in Ecology and Evolution	8	12	10.1111/2041-210X.12814	N	1, 2 and 3
Chhetri, Mumta; Bariana, Harbans; Wong, Debbie; Sohail, Younas; Hayden, Matthew; Bansal, Urmil	2017	Development of robust molecular markers for marker-assisted selection of leaf rust resistance gene Lr23 in common and durum wheat breeding programs	Molecular Breeding	37	3	10.1007/s11032-017-0628-6	N	1, 2 and 3
Liu, Jun-Jun; Sniezko, Richard A.; Zamany, Arezoo; Williams, Holly; Wang, Ning; Kegley, Angelia; Savin, Douglas P.; Chen, Hao; Sturrock, Rona N.	2017	Saturated genic SNP mapping identified functional candidates and selection tools for the Pinus monticola Cr2 locus controlling resistance to white pine blister rust	Plant Biotechnology Journal	15	9	10.1111/pbi.12705	N	1, 2 and 3
Panke-Buisse, Kevin; Lee, Stacey; Kao-Kniffin, Jenny	2017	Cultivated Sub-Populations of Soil Microbiomes Retain Early Flowering Plant Trait	Microbial Ecology	73	2	10.1007/s00248-016-0846-1	N	2
Prochno, Hellen Christine; Coelho, Caroline de Jesus; Romanek, Cristiane; Guimaraes Silva, Danilo Fernando; Tasior, Daniele; Teixeira Oliveira, Eduardo Augusto; Gardingo, Jose Raulindo; Matiello, Rodrigo Rodrigues	2016	Genetic resistance of maize inbred lines to anthracnose leaf blight	Crop Breeding and Applied Biotechnology	16	1	10.1590/1984-70332016v16n1a9	N	1, 2 and 3
Kohl, Kevin D.; Sadowska, Edyta T.; Rudolf, Agata M.; Dearing, M. Denise; Koteja, Pawel	2016	Experimental Evolution on a Wild Mammal Species Results in Modifications of Gut Microbial Communities	Frontiers in Microbiology	7		10.3389/fmicb.7016.00634	N	1, 2 and 3
Panasevich, Matthew R.; Morris, E. M.; Chintapalli, S. V.; Wankhade, U. D.; Shankar, K.; Britton, S. L.; Koch, L. G.; Thyfault, J. P.; Rector, R. S.	2016	Gut microbiota are linked to increased susceptibility to hepatic steatosis in low-aerobic-capacity rats fed an acute high-fat diet	American Journal of Physiology-Gastrointestinal and Liver Physiology	311	1	10.1152/ajpgi.00065.2016	N	1, 2 and 3
Silva, P. R. O.; de Jesus, O. N.; Braganca, C. A. D.; Haddad, F.; Amorim, E. P.; Ferreira, C. F.	2016	Development of a thematic collection of Musa spp accessions using SCAR markers for preventive breeding against Fusarium oxysporum f. sp cubense tropical race 4	Genetics and Molecular Research	15	1	10.4238/gmr.15017765	N	1, 2 and 3
Yol, Engin; Upadhyaya, Hari D.; Uzun, Bulent	2016	Identification of rust resistance in groundnut using a validated SSR marker	Euphytica	210	3	10.1007/s10681-016-1705-3	N	1, 2 and 3
Mueller, U. G.; Sachs, J. L.	2015	Engineering Microbiomes to Improve Plant and Animal Health	Trends in Microbiology	23	10	10.1016/j.tim.2015.07.009	N	1, 2 and 3
Zeng, Yuxiang; Ji, Zhijuan; Yang, Changdeng	2015	The way to a more precise sheath blight resistance QTL in rice	Euphytica	203	1	10.1007/s10681-014-1246-6	N	1, 2 and 3
Panke-Buisse, Kevin; Poole, Angela C.; Goodrich, Julia K.; Ley, Ruth E.; Kao-Kniffin, Jenny	2015	Selection on soil microbiomes reveals reproducible impacts on plant function	Isme Journal	9	4	10.1038/ismej.2014.196	N	2
Blouin, Manuel; Karimi, Battle; Mathieu, Jerome; Lerch, Thomas Z.	2015	Levels and limits in artificial selection of communities	Ecology Letters	18	10	10.1111/ele.12486	Y
Trushenski, Jesse; Blankenship, Lee; Bowker, Jim; Flagg, Tom; Hesse, Jay; Leber, Ken; Lorenzen, Kai; MacKinlay, Don; Maynard, Des; Moffitt, Christine; Mudrak, Vince; Scribner, Kim; Stuewe, Scott; Sweka, John; Whelan, Gary; Young-Dubovsky, Connie	2014	AFS Completes Assessment, Issues New Guidance Regarding Hatchery Operation and the Use of Hatchery-Origin Fish	Fisheries	39	11	10.1080/03632415.2014.964395	N	1, 2 and 3
Souza, Thiago Livio P. O.; Ragagnin, Vilmar A.; Dessaune, Suelen N.; Sanglard, Demerson A.; Carneiro, Jose Eustaquio S.; Moreira, Maurilio A.; Barros, Everaldo G.	2014	DNA marker-assisted selection to pyramid rust resistance genes in carioca seeded common bean lines	Euphytica	199	3	10.1007/s10681-014-1126-0	N	1, 2 and 3
Lemos, Noelle Giacomini; de Lucca e Braccini, Alessandro; Abdelnoor, Ricardo Vilela; Neves de Oliveira, Maria Cristina; Suenaga, Kazuhiro; Yamanaka, Naoki	2011	Characterization of genes Rpp2, Rpp4, and Rpp5 for resistance to soybean rust	Euphytica	182	1	10.1007/s10681-011-0465-3	N	1, 2 and 3
McDonald, Bruce	2010	How can we achieve durable disease resistance in agricultural ecosystems?	The New Phytologist	185	1	10.1111/j.1469-8137.2009.03108.x	N	1, 2 and 3
Williams, Hywel T. P.; Lenton, Timothy M.	2007	Artificial selection of simulated microbial ecosystems	Proceedings of the National Academy of Sciences of the United States of America	104	21	10.1073/pnas.0610038104	N	1, 2 and 3
de Morais Silva, Marcelo Geraldo; Alzate-Marin, Ana Lilia; Moreira, Maurilio Alves; de Barros, Everaldo Goncalves	2007	Association between RAPD marker OPAS13(950C) and anthracnose resistance allele Co-4(3) of common bean cultivar PI 207262	Crop Breeding and Applied Biotechnology	7	1	10.12702/1984-7033.v07n01a04	N	1, 2 and 3
Sera, Gustavo Hiroshi; Sera, Tumoru; Ito, Dhalton Shiguer; de Azevedo, Jose Alves; da Mata, Joao Siqueira; Doi, Deisy Saori; Ribeiro Filho, Claudionor	2007	Selection for Durable Resistance to Leaf Rust using Test-Crosses on IAPAR-59 and Tupi IAC 1669-33 cultivars of Coffea arabica	Brazilian Archives of Biology and Technology	50	4	10.1590/S1516-89132007000400001	N	1, 2 and 3
Riva-Souza, Elaine M.; Rodrigues, Rosana; Sudre, Claudia P.; Pereira, Messias G.; Viana, Alexandre P.; do Amaral Junior, Antnio T.	2007	Obtaining pepper F-2 : 3 lines with resistance to the bacterial spot using the pedigree method	Horticultura Brasileira	25	4	10.1590/S0102-05362007000400014	N	1, 2 and 3
Teixeira, APM; Camargo, LEA	2006	A molecular marker linked to the Prv(1) gene that confers resistance to Papaya ringspot virus-type W in melon	Plant Breeding	125	2	10.1111/j.1439-0523.2006.01198.x	N	1, 2 and 3
Markocic, M; Roudeillac, P	2002	Progress in strawberry breeding at CIREF - France - For fruit flavour and disease resistance	Proceedings of the Fourth International Strawberry Symposium, Vols 1 and 2		567	10.17660/ActaHortic.2002.567.28	N	1, 2 and 3
Braganca, SM; de Carvalho, CHS; da Fonseca, AFA; Ferrao, RG	2001	Clonal varieties of Conilon coffee for the Espirito Santo State, Brazil	Pesquisa Agropecuaria Brasileira	36	5	10.1590/S0100-204X2001000500006	N	1, 2 and 3
Swenson, W; Wilson, DS; Elias, R	2000	Artificial ecosystem selection	Proceedings of the National Academy of Sciences of the United States of America	97	16	10.1073/pnas.150237597	N	2
Swenson, W; Arendt, J; Wilson, DS	2000	Artificial selection of microbial ecosystems for 3-chloroaniline biodegradation	Environmental Microbiology	2	5	10.1046/j.1462-2920.2000.00140.x	Y
Nunes, GHD; Dos Santos, JB; Ramalho, MAP; Abreu, ADB	1999	Selection of common bean families adapted to the winter conditions of the South of Minas Gerais State	Pesquisa Agropecuaria Brasileira	34	11		N	1, 2 and 3
LEE, C; RUSSELL, NJ; WHITE, GF	1995	RAPID SCREENING FOR BACTERIAL PHENOTYPES CAPABLE OF BIODEGRADING ANIONIC SURFACTANTS - DEVELOPMENT AND VALIDATION OF A MICROTITRE PLATE METHOD	Microbiology-uk	141		10.1099/13500872-141-11-2801	N	1, 2 and 3
GUILLAMON, JM; QUEROL, A; JIMENEZ, M; HUERTA, T	1993	PHYLOGENETIC-RELATIONSHIPS AMONG WINE YEAST STRAINS BASED ON ELECTROPHORETIC WHOLE-CELL PROTEIN-PATTERNS	International Journal of Food Microbiology	18	2	10.1016/0168-1605(93)90216-4	N	1, 2 and 3
CLAY, K	1993	THE ECOLOGY AND EVOLUTION OF ENDOPHYTES	Agriculture Ecosystems & Environment	44		10.1016/0167-8809(93)90038-Q	N	1, 2 and 3
